# Supplementary material for: Temporal perception is distorted by submaximal and maximal isometric contractions of the knee extensors in young healthy males and females
Source: Front Sports Act Living. 2023 Jul 26;5:1185480. doi: 10.3389/fspor.2023.1185480 (PMC10410566; doi:10.3389/fspor.2023.1185480)
Supplement: Supplementary file 1 [file Table1.xlsx]

## Sheet: Thesis_Data
ID	Sex	Time_Pre_5_Control	Time_Post_5_Control	Time_Pre_10_Control	Time_Post_10_Control	Time_Post_20_Control	Time_Pre_30_Control	Time_Post_30_Control	Time_Pre_5_Max	Time_Post_5_Max	Time_Pre_10_Max	Time_Post_10_Max	Time_Pre_20_Max	Time_Post_20_Max	Time_Pre_30_Max	Time_Post_30_Max	Time_Pre_5_Submax	Time_Post_5_Submax	Time_Pre_10_Submax	TIme_Post_10_Submax	Time_Pre_20_Submax	Time_Post_20_Submax	Time_Pre_30_Submax	Time_Post_30_Submax	Time_Pre_5_Distract	Time_Post_5_Distract	Time_Pre_10_Distract	Time_Post_10_Distract	Time_Pre_20_Distract	Time_Post_20_Distract	Time_Pre_30_Distract	Time_Post_30_Distract
1	1	5.2	4.4	10.1	9.82	20.54	29.52	30.15	4.7	3.9	9.67	9.7	19.1	19.4	28.3	29.7	5.146	5.30033	10.419	10.7973	19.681	20.7408	31.5042	29.407	5.30033	4.882	10.7973	10.506	20.7408	19.608	31.5042	30.328
2	1	4.82	5.22	10.24	10.28	20.32	30.82	29.94	4.82	3.87	10.24	8.83	20.67	15.38	30.82	21.17	5.036	4.779	10.0153	9.535	19.9068	19.12	29.6343	28.619	4.779	4.314	9.535	9.095	19.12	18.476	28.619	28.21
3	1	4.62	5.5	9.72	11.45	22.72	29.8033	34.68	4.62	4.97	9.72	10.81	19.785	19.96	29.8033	32.37	5.29867	4.585	10.5183	10.934	20.9212	18.298	31.0775	27.328	5.299	5.51	10.5183	12.745	20.9212	23.232	31.0775	33.631
4	1	4.64	4.82	10.07	10.32	20.13	31	31.28	5.11	3.54	10.56	9.14	20.69	18.87	30.59	29.1	4.66833	4.066	10.2848	9.251	21.0077	17.941	31.5622	27.244	4.66833	4.428	10.2848	10.248	21.0077	20.849	31.5622	30.512
5	1	4.7825	4.471	10.0203	10.776	19.223	29.0395	29.836	4.7825	5.968	10.0203	12.752	19.471	23.107	29.0395	33.478	4.6845	5.51	9.776	10.74	19.34	20.9	29.217	30.89	4.6845	4.339	9.776	10.831	19.34	19.487	29.217	28.117
6	1	4.84667	5.07	10.8907	10.583	19.091	31.4477	26.433	4.84667	4.938	10.8907	9.858	21.5207	17.722	31.4477	27.799	4.85583	4.772	10.4078	12.353	20.9615	24.009	31.6198	24.439	4.85583	4.139	10.4078	10.66	20.9615	22.966	31.6198	32.369
7	1	4.5956	4.574	10.176	10.432	20.61	30.27	30.405	4.5956	4.346	10.176	10.815	20.1068	19.462	30.27	27.416	4.55833	5.15	9.9645	12.002	19.6677	21.751	29.6847	33.198	4.55833	4.232	9.9645	11.401	19.6677	21.681	29.6847	32.132
8	1	4.0405	3.428	9.16867	8.61	17.243	29.8582	25.118	4.0405	3.649	9.16867	8.656	19.762	15.845	29.8582	23.344	3.857	2.897	10.1255	8.266	21.333	17.243	33.571	26.891	3.857	2.702	10.1255	8	21.333	17.503	33.571	26.9
9	1	4.51833	4.669	9.7965	10.911	21.665	29.5855	31.667	4.518	5.182	9.796	10.294	19.784	21.458	29.5855	33.096	4.59633	4.394	10.2295	10.107	20.72	20.599	30.598	30.929	4.59633	4.952	10.2295	9.667	20.72	21.221	30.598	32.314
10	2	4.4	4.7	10.2	9.8	19.05	30.65	28.07	4.9	3.91	8.7	8.05	20.24	16.1	31.02	24.248	4	5.35	9.984	10.56	21.182	21.2	29.8	29.6	4.956	3.355	9.984	12.288	20.72	26.867	29.8	34.141
11	2	4.5	4.7	9.6	9.95	20.32	30.688	31.84	4.57	4.91	10.34	9.29	21.15	17.4	32	24.7	4.5578	3.914	9.698	9.235	19.072	17.79	29.41	24.957	4.5578	3.729	9.698	8.588	19.072	18.023	29.41	28.738
12	2	4.245	3.86	9.675	9.31	21.5	27.734	32.61	4.245	4.54	9.675	11.18	19.298	20.36	27.734	30.8	4.9015	3.865	10.353	8.127	20.5412	16.79	29.591	25.954	4.9015	3.865	10.3525	8.127	20.5412	16.79	29.5912	25.954
13	2	4.82	4.2	9.9	9.87	20.92	30.07	30.86	5.46	3.59	10.59	7.84	20.38	15.71	30.39	23.05	4.1305	2.957	9.8682	10.28	21.1273	17.62	31.9202	25.328	4.1305	3.246	9.8682	8.635	21.1273	18.114	31.9202	28.385
14	2	4.82	4.2	9.9	9.87	20.92	30.07	30.86	5.46	3.59	10.59	7.84	20.38	15.71	30.39	23.05	4.1305	2.957	9.8682	10.28	21.1273	17.62	31.9202	25.328	4.1305	3.246	9.8682	8.635	21.1273	18.114	31.9202	28.385
15	2	4.7017	4.4	10.3317	10.3	22.08	31.55	32.9	4.7017	5.39	10.3317	14.24	20.9883	22.75	31.55	29.02	5.25167	4.353	11.5213	10.421	22.3717	15.925	34.3648	21.658	4.7017	3.718	10.3317	7.665	20.9883	14.615	31.55	20.346
16	2	5.3183	4.84	10.7733	9.37	20.21	32.0683	30.37	5.19	5.39	10.4	9.8	21.02	20.886	31.74	31.107	5.2381	4.54	10.6123	9.93	20.7432	16.57	30.9623	23.5	5.25167	4.638	11.5213	15.718	22.3717	25.876	34.3648	35.061
17	2	5.1556	4.97	10.6015	11.784	22.797	32.7093	34.573	5.1556	4.995	10.6015	10.979	21.3383	20.608	32.7093	30.441	5.2222	4.954	11.2422	10.676	23.2394	22.175	35.3814	32.92	5.2222	5.01	11.2422	11.009	23.2394	22.33	35.3814	33.442
18	2	4.8422	4.241	9.9212	9.225	18.073	28.9065	27.813	4.82	3.462	9.921	7.169	19.948	14.348	28.9065	20.51	4.7738	2.931	10.1758	6.845	20.794	15.904	30.406	24.458	4.7738	3.616	10.1758	7.624	20.794	14.164	30.406	21.706
19	2	4.7975	4.462	9.776	10.403	21.036	30.0597	31.489	4.7975	4.05	9.776	10.348	19.7182	18.266	30.0597	26.524	5.2605	3.911	10.756	9.977	22.372	18.802	33.5752	27.647	5.2605	4.196	10.756	13.103	22.372	21.938	33.5752	31.068
		Time_Pre_5_Control	Time_Pre_5_Max	Time_Pre_5_Submax	Time_Pre_5_Distract			Time_Pre_5_Control	Time_Post_5_Control	Time_Pre_5_Max	Time_Post_5_Max	Time_Pre_5_Submax	Time_Post_5_Submax	Time_Pre_5_Distract	Time_Post_5_Distract		Time_Pre_5_Control	Time_Pre_5_Max	Time_Pre_5_Submax	Time_Pre_5_Distract	Time_Post_5_Control	Time_Post_5_Max	Time_Post_5_Submax	Time_Post_5_Distract		Time_Pre_10_Control	Time_Pre_10_Max	Time_Pre_10_Submax	Time_Pre_10_Distract		Time_Post_10_Control	Time_Post_10_Max	TIme_Post_10_Submax	Time_Post_10_Distract					Time_Pre_20_Control	Time_Pre_20_Max	Time_Pre_20_Submax	Time_Pre_20_Distract		Time_Post_20_Control	Time_Post_20_Max	Time_Post_20_Submax	Time_Post_20_Distract
		5.2	4.7	5.146	5.30033			5.2	4.4	4.7	3.9	5.146	5.30033	5.30033	4.882		5.2	4.7	5.146	5.30033	4.4	3.9	5.30033	4.882		10.1	9.67	10.419	10.7973		9.82	9.7	10.7973	10.506					19.95	19.1	19.681	20.7408		20.54	19.4	20.7408	19.608
		4.82	4.82	5.036	4.779			4.82	5.22	4.82	3.87	5.036	4.779	4.779	4.314		4.82	4.82	5.036	4.779	5.22	3.87	4.779	4.314		10.24	10.24	10.0153	9.535		10.28	8.83	9.535	9.095					20.67	20.67	19.9068	19.12		20.32	15.38	19.12	18.476
		4.62	4.62	5.29867	5.299			4.62	5.5	4.62	4.97	5.29867	4.585	5.299	5.51		4.62	4.62	5.29867	5.299	5.5	4.97	4.585	5.51		9.72	9.72	10.5183	10.5183		11.45	10.81	10.934	12.745					19.785	19.785	20.9212	20.9212		22.72	19.96	18.298	23.232
		4.64	5.11	4.66833	4.66833			4.64	4.82	5.11	3.54	4.66833	4.066	4.66833	4.428		4.64	5.11	4.66833	4.66833	4.82	3.54	4.066	4.428		10.07	10.56	10.2848	10.2848		10.32	9.14	9.251	10.248					20.44	20.69	21.0077	21.0077		20.13	18.87	17.941	20.849
		4.7825	4.7825	4.6845	4.6845			4.7825	4.471	4.7825	5.968	4.6845	5.51	4.6845	4.339		4.7825	4.7825	4.6845	4.6845	4.471	5.968	5.51	4.339		10.0203	10.0203	9.776	9.776		10.776	12.752	10.74	10.831					19.471	19.471	19.34	19.34		19.223	23.107	20.9	19.487
		4.84667	4.84667	4.85583	4.85583			4.84667	5.07	4.84667	4.938	4.85583	4.772	4.85583	4.139		4.84667	4.84667	4.85583	4.85583	5.07	4.938	4.772	4.139		10.8907	10.8907	10.4078	10.4078		10.583	9.858	12.353	10.66					21.5207	21.5207	20.9615	20.9615		19.091	17.722	24.009	22.966
		4.5956	4.5956	4.55833	4.55833			4.5956	4.574	4.5956	4.346	4.55833	5.15	4.55833	4.232		4.5956	4.5956	4.55833	4.55833	4.574	4.346	5.15	4.232		10.176	10.176	9.9645	9.9645		10.432	10.815	12.002	11.401					20.1068	20.1068	19.6677	19.6677		20.61	19.462	21.751	21.681
		4.0405	4.0405	3.857	3.857			4.0405	3.428	4.0405	3.649	3.857	2.897	3.857	2.702		4.0405	4.0405	3.857	3.857	3.428	3.649	2.897	2.702		9.16867	9.16867	10.1255	10.1255		8.61	8.656	8.266	8					19.762	19.762	21.333	21.333		17.243	15.845	17.243	17.503
		4.51833	4.518	4.59633	4.59633			4.51833	4.669	4.518	5.182	4.59633	4.394	4.59633	4.952		4.51833	4.518	4.59633	4.59633	4.669	5.182	4.394	4.952		9.7965	9.796	10.2295	10.2295		10.911	10.294	10.107	9.667					19.7842	19.784	20.72	20.72		21.665	21.458	20.599	21.221
		4.4	4.9	4	4.956			4.4	4.7	4.9	3.91	4	5.35	4.956	3.355		4.4	4.9	4	4.956	4.7	3.91	5.35	3.355		10.2	8.7	9.984	9.984		9.8	8.05	10.56	12.288					20.15	20.24	21.182	20.72		19.05	16.1	21.2	26.867
		4.5	4.57	4.5578	4.5578			4.5	4.7	4.57	4.91	4.5578	3.914	4.5578	3.729		4.5	4.57	4.5578	4.5578	4.7	4.91	3.914	3.729		9.6	10.34	9.698	9.698		9.95	9.29	9.235	8.588					20.1	21.15	19.072	19.072		20.32	17.4	17.79	18.023
		4.245	4.245	4.9015	4.9015			4.245	3.86	4.245	4.54	4.9015	3.865	4.9015	3.865		4.245	4.245	4.9015	4.9015	3.86	4.54	3.865	3.865		9.675	9.675	10.353	10.3525		9.31	11.18	8.127	8.127					19.298	19.298	20.5412	20.5412		21.5	20.36	16.79	16.79
		4.82	5.46	4.1305	4.1305			4.82	4.2	5.46	3.59	4.1305	2.957	4.1305	3.246		4.82	5.46	4.1305	4.1305	4.2	3.59	2.957	3.246		9.9	10.59	9.8682	9.8682		9.87	7.84	10.28	8.635					20.42	20.38	21.1273	21.1273		20.92	15.71	17.62	18.114
		4.82	5.46	4.1305	4.1305			4.82	4.2	5.46	3.59	4.1305	2.957	4.1305	3.246		4.82	5.46	4.1305	4.1305	4.2	3.59	2.957	3.246		9.9	10.59	9.8682	9.8682		9.87	7.84	10.28	8.635					20.42	20.38	21.1273	21.1273		20.92	15.71	17.62	18.114
		4.7017	4.7017	5.25167	4.7017			4.7017	4.4	4.7017	5.39	5.25167	4.353	4.7017	3.718		4.7017	4.7017	5.25167	4.7017	4.4	5.39	4.353	3.718		10.3317	10.3317	11.5213	10.3317		10.3	14.24	10.421	7.665					20.9883	20.9883	22.3717	20.9883		22.08	22.75	15.925	14.615
		5.3183	5.19	5.2381	5.25167			5.3183	4.84	5.19	5.39	5.2381	4.54	5.25167	4.638		5.3183	5.19	5.2381	5.25167	4.84	5.39	4.54	4.638		10.7733	10.4	10.6123	11.5213		9.37	9.8	9.93	15.718					22.6433	21.02	20.7432	22.3717		20.21	20.886	16.57	25.876
		5.1556	5.1556	5.2222	5.2222			5.1556	4.97	5.1556	4.995	5.2222	4.954	5.2222	5.01		5.1556	5.1556	5.2222	5.2222	4.97	4.995	4.954	5.01		10.6015	10.6015	11.2422	11.2422		11.784	10.979	10.676	11.009					21.3383	21.3383	23.2394	23.2394		22.797	20.608	22.175	22.33
		4.8422	4.82	4.7738	4.7738			4.8422	4.241	4.82	3.462	4.7738	2.931	4.7738	3.616		4.8422	4.82	4.7738	4.7738	4.241	3.462	2.931	3.616		9.9212	9.921	10.1758	10.1758		9.225	7.169	6.845	7.624					19.9475	19.948	20.794	20.794		18.073	14.348	15.904	14.164
		4.7975	4.7975	5.2605	5.2605			4.7975	4.462	4.7975	4.05	5.2605	3.911	5.2605	4.196		4.7975	4.7975	5.2605	5.2605	4.462	4.05	3.911	4.196		9.776	9.776	10.756	10.756		10.403	10.348	9.977	13.103					19.7182	19.7182	22.372	22.372		21.036	18.266	18.802	21.938
	Mean	4.71915	4.807	4.74566	4.76236	4.75854		4.71915	4.56447	4.807	4.43105	4.74566	4.27291	4.76236	4.11142	Mean	4.71915	4.807	4.74566	4.76236	4.56447	4.43105	4.27291	4.11142	Means	10.0453	10.0614	10.3063	10.2861		10.1613	9.87321	10.0166	10.2392				Mean	20.3428	20.2816	20.8478	20.8508		20.4446	18.5969	18.9999	20.0976
	SD	0.304355	0.353132	0.446228	0.40329	0.376751		0.304355	0.467097	0.353132	0.748759	0.446228	0.836673	0.40329	0.696622	SD	0.304355	0.353132	0.446228	0.40329	0.467097	0.748759	0.836673	0.696622	SD	0.405289	0.53014	0.465364	0.500137		0.750343	1.69894	1.26798	2.09871				SD	0.790752	0.689532	1.02862	1.04545		1.41712	2.54102	2.25521	3.31127
	CV	0.0644936	0.073462	0.0940286	0.0846828	0.0791667																																CV	0.0388714	0.0339979	0.0493394	0.0501395
		Time_Pre_10_Control	Time_Pre_10_Max	Time_Pre_10_Submax	Time_Pre_10_Distract
		10.1	9.67	10.419	10.7973												Time_Pre_5_Control	Time_Pre_5_Max	Time_Pre_5_Submax	Time_Pre_5_Distract	Time_Post_5_Control	Time_Post_5_Max	Time_Post_5_Submax	Time_Post_5_Distract
		10.24	10.24	10.0153	9.535												4.41406	4.52879	4.40787	4.43246	4.2091	4.19511	3.87841	3.71575
		9.72	9.72	10.5183	10.5183												1.10396	1.14097	1.11475	1.11124	1.04604	1.09765	1.10781	0.98848
		10.07	10.56	10.2848	10.2848
		10.0203	10.0203	9.776	9.776
		10.8907	10.8907	10.4078	10.4078																						Time_Pre_10_Control	Time_Pre_10_Max	Time_Pre_10_Submax	Time_Pre_10_Distract
		10.176	10.176	9.9645	9.9645												Time_Pre_5_Control	Time_Pre_5_Max	Time_Pre_5_Submax	Time_Pre_5_Distract						Mean	10.0453	10.0614	10.3063	10.2861
		9.16867	9.16867	10.1255	10.1255												4.10349	4.22164	4.13527	4.09014						SD	0.405289	0.53014	0.465364	0.500137
		9.7965	9.796	10.2295	10.2295												Time_Post_5_Control	Time_Post_5_Max	Time_Post_5_Submax	Time_Post_5_Distract
		10.2	8.7	9.984	9.984												4.02548	4.10694	4.06605	4.01271
		9.6	10.34	9.698	9.698
		9.675	9.675	10.353	10.3525
		9.9	10.59	9.8682	9.8682												Control	Maximal	60% Submaximal	10% Distraction							Control	Maximal	60% Submaximal	10% Distraction										Control	Maximal	60% Submaximal	10% Distraction
		9.9	10.59	9.8682	9.8682											Familiarization	4.41406	4.52879	4.40787	4.43246						Familiarization	10.0453	10.0614	10.3063	10.2861									Familiarization	20.3428	20.2816	20.8478	20.8508
		10.3317	10.3317	11.5213	10.3317
		10.7733	10.4	10.6123	11.5213											Intervention	4.2091	3.78	3.87841	3.71575						Intervention	10.1613	9.87321	10.0166	10.2392									Intervention	20.4446	18.5969	18.9999	20.0976
		10.6015	10.6015	11.2422	11.2422
		9.9212	9.921	10.1758	10.1758
		9.776	9.776	10.756	10.756
	Mean	10.0453	10.0614	10.3063	10.2861	10.1748
	SD	0.405289	0.53014	0.465364	0.500137	0.475232
	CV	0.0403461	0.0526904	0.0451533	0.0486224	0.046703
		Time_Pre_20_Control	Time_Pre_20_Max	Time_Pre_20_Submax	Time_Pre_20_Distract
		19.95	19.1	19.681	20.7408
		20.67	20.67	19.9068	19.12
		19.785	19.785	20.9212	20.9212
		20.44	20.69	21.0077	21.0077
		19.471	19.471	19.34	19.34
		21.5207	21.5207	20.9615	20.9615
		20.1068	20.1068	19.6677	19.6677
		19.762	19.762	21.333	21.333
		19.7842	19.784	20.72	20.72
		20.15	20.24	21.182	20.72
		20.1	21.15	19.072	19.072
		19.298	19.298	20.5412	20.5412
		20.42	20.38	21.1273	21.1273
		20.42	20.38	21.1273	21.1273
		20.9883	20.9883	22.3717	20.9883
		22.6433	21.02	20.7432	22.3717
		21.3383	21.3383	23.2394	23.2394
		19.9475	19.948	20.794	20.794
		19.7182	19.7182	22.372	22.372
	Mean	20.3428	20.2816	20.8478	20.8508	20.5808
	SD	0.790752	0.689532	1.02862	1.04545	0.888588
	CV	0.0388714	0.0339979	0.0493394	0.0501395	0.043087
		Time_Pre_30_Control	Time_Pre_30_Max	Time_Pre_30_Submax	Time_Pre_30_Distract
		29.52	28.3	31.5042	31.5042
		30.82	30.82	29.6343	28.619
		29.8033	29.8033	31.0775	31.0775
		31	30.59	31.5622	31.5622
		29.0395	29.0395	29.217	29.217
		31.4477	31.4477	31.6198	31.6198
		30.27	30.27	29.6847	29.6847
		29.8582	29.8582	33.571	33.571
		29.5855	29.5855	30.598	30.598
		30.65	31.02	29.8	29.8
		30.688	32	29.41	29.41
		27.734	27.734	29.591	29.5912
		30.07	30.39	31.9202	31.9202
		30.07	30.39	31.9202	31.9202
		31.55	31.55	34.3648	31.55
		32.0683	31.74	30.9623	34.3648
		32.7093	32.7093	35.3814	35.3814
		28.9065	28.9065	30.406	30.406
		30.0597	30.0597	33.5752	33.5752
	Mean	30.3079	30.327	31.3579	31.3354	30.832
	SD	1.1398	1.21757	1.69151	1.75535	1.45106
	CV	0.0376074	0.0401479	0.0539421	0.0560182	0.0469289
						Mean

## Sheet: Sheet1
ID	Sex	Time_Post_5_Control	Time_Difference_5	Time_Post_10_Control	Time_Difference_10	Time_Post_20_Control	Time_Difference_20	Time_Post_30_Control	Time_Difference_30	Time_Post_5_Max	Time_Difference_5_Max	Time_Post_10_Max	Time_Difference_10_Max	Time_Post_20_Max	Time_Difference_20_Max	Time_Post_30_Max	Time_Difference_30_Max	Time_Post_5_Submax	Time_Difference_5_Submax	TIme_Post_10_Submax	Time_Difference_10_Submax	Time_Post_20_Submax	Time_Difference_20_Submax	Time_Post_30_Submax	Time_Difference_30_Submax	Time_Post_5_Distract	Time_Difference_5_Distract	Time_Post_10_Distract	Time_Difference_10_Distract	Time_Post_20_Distract	Time_Difference_20_Distract	Time_Post_30_Distract	Time_Difference_30_Distract
1	1	4.4	-0.6	9.82	-0.18	20.54	0.54	30.15	0.15	3.9	-1.1	9.7	-0.3	19.4	-0.6	29.7	-0.3	5.30033	0.300333	10.7973	0.797333	20.7408	0.740833	29.407	-0.593	4.882	-0.118	10.506	0.506	19.608	-0.392	30.328	0.328
2	1	5.22	0.22	10.28	0.28	20.32	0.32	29.94	-0.06	3.87	-1.13	8.83	-1.17	15.38	-4.62	21.17	-8.83	4.779	-0.221	9.535	-0.465	19.12	-0.88	28.619	-1.381	4.314	-0.686	9.095	-0.905	18.476	-1.524	28.21	-1.79
3	1	5.5	0.5	11.45	1.45	22.72	2.72	34.68	4.68	4.97	-0.03	10.81	0.81	19.96	-0.04	32.37	2.37	4.585	-0.415	10.934	0.934	18.298	-1.702	27.328	-2.672	5.51	0.51	12.745	2.745	23.232	3.232	33.631	3.631
4	1	4.82	-0.18	10.32	0.32	20.13	0.13	31.28	1.28	3.54	-1.46	9.14	-0.86	18.87	-1.13	29.1	-0.9	4.066	-0.934	9.251	-0.749	17.941	-2.059	27.244	-2.756	4.428	-0.572	10.248	0.248	20.849	0.849	30.512	0.512
5	1	4.471	-0.529	10.776	0.776	19.223	-0.777	29.836	-0.164	5.968	0.968	12.752	2.752	23.107	3.107	33.478	3.478	5.51	0.51	10.74	0.74	20.9	0.9	30.89	0.89	4.339	-0.661	10.831	0.831	19.487	-0.513	28.117	-1.883
6	1	5.07	0.07	10.583	0.583	19.091	-0.909	26.433	-3.567	4.938	-0.062	9.858	-0.142	17.722	-2.278	27.799	-2.201	4.772	-0.228	12.353	2.353	24.009	4.009	24.439	-5.561	4.139	-0.861	10.66	0.66	22.966	2.966	32.369	2.369
7	1	4.574	-0.426	10.432	0.432	20.61	0.61	30.405	0.405	4.346	-0.654	10.815	0.815	19.462	-0.538	27.416	-2.584	5.15	0.15	12.002	2.002	21.751	1.751	33.198	3.198	4.232	-0.768	11.401	1.401	21.681	1.681	32.132	2.132
8	1	3.428	-1.572	8.61	-1.39	17.243	-2.757	25.118	-4.882	3.649	-1.351	8.656	-1.344	15.845	-4.155	23.344	-6.656	2.897	-2.103	8.266	-1.734	17.243	-2.757	26.891	-3.109	2.702	-2.298	8	-2	17.503	-2.497	26.9	-3.1
9	1	4.669	-0.331	10.911	0.911	21.665	1.665	31.667	1.667	5.182	0.182	10.294	0.294	21.458	1.458	33.096	3.096	4.394	-0.606	10.107	0.107	20.599	0.599	30.929	0.929	4.952	-0.048	9.667	-0.333	21.221	1.221	32.314	2.314
10	2	4.7	-0.3	9.8	-0.2	19.05	-0.95	28.07	-1.93	3.91	-1.09	8.05	-1.95	16.1	-3.9	24.248	-5.752	5.35	0.35	10.56	0.56	21.2	1.2	29.6	-0.4	3.355	-1.645	12.288	2.288	26.867	6.867	34.141	4.141
11	2	4.7	-0.3	9.95	-0.05	20.32	0.32	31.84	1.84	4.91	-0.09	9.29	-0.71	17.4	-2.6	24.7	-5.3	3.914	-1.086	9.235	-0.765	17.79	-2.21	24.957	-5.043	3.729	-1.271	8.588	-1.412	18.023	-1.977	28.738	-1.262
12	2	3.86	-1.14	9.31	-0.69	21.5	1.5	32.61	2.61	4.54	-0.46	11.18	1.18	20.36	0.36	30.8	0.8	3.865	-1.135	8.127	-1.873	16.79	-3.21	25.954	-4.046	3.865	-1.135	8.127	-1.873	16.79	-3.21	25.954	-4.046
13	2	4.2	-0.8	9.87	-0.13	20.92	0.92	30.86	0.86	3.59	-1.41	7.84	-2.16	15.71	-4.29	23.05	-6.95	2.957	-2.043	10.28	0.28	17.62	-2.38	25.328	-4.672	3.246	-1.754	8.635	-1.365	18.114	-1.886	28.385	-1.615
14	2	4.2	-0.8	9.87	-0.13	20.92	0.92	30.86	0.86	3.59	-1.41	7.84	-2.16	15.71	-4.29	23.05	-6.95	2.957	-2.043	10.28	0.28	17.62	-2.38	25.328	-4.672	3.246	-1.754	8.635	-1.365	18.114	-1.886	28.385	-1.615
15	2	4.4	-0.6	10.3	0.3	22.08	2.08	32.9	2.9	5.39	0.39	14.24	4.24	22.75	2.75	29.02	-0.98	4.353	-0.647	10.421	0.421	15.925	-4.075	21.658	-8.342	3.718	-1.282	7.665	-2.335	14.615	-5.385	20.346	-9.654
16	2	4.84	-0.16	9.37	-0.63	20.21	0.21	30.37	0.37	5.39	0.39	9.8	-0.2	20.886	0.886	31.107	1.107	4.54	-0.46	9.93	-0.07	16.57	-3.43	23.5	-6.5	4.638	-0.362	15.718	5.718	25.876	5.876	35.061	5.061
17	2	4.97	-0.03	11.784	1.784	22.797	2.797	34.573	4.573	4.995	-0.005	10.979	0.979	20.608	0.608	30.441	0.441	4.954	-0.046	10.676	0.676	22.175	2.175	32.92	2.92	5.01	0.01	11.009	1.009	22.33	2.33	33.442	3.442
18	2	4.241	-0.759	9.225	-0.775	18.073	-1.927	27.813	-2.187	3.462	-1.538	7.169	-2.831	14.348	-5.652	20.51	-9.49	2.931	-2.069	6.845	-3.155	15.904	-4.096	24.458	-5.542	3.616	-1.384	7.624	-2.376	14.164	-5.836	21.706	-8.294
19	2	4.462	-0.538	10.403	0.403	21.036	1.036	31.489	1.489	4.05	-0.95	10.348	0.348	18.266	-1.734	26.524	-3.476	3.911	-1.089	9.977	-0.023	18.802	-1.198	27.647	-2.353	4.196	-0.804	13.103	3.103	21.938	1.938	31.068	1.068
